# Supplementary material for: Graded perturbations of metabolism in multiple regions of human brain in Alzheimer's disease: Snapshot of a pervasive metabolic disorder
Source: Biochim Biophys Acta. 2016 Jun;1862(6):1084–92. doi: 10.1016/j.bbadis.2016.03.001 (PMC4856736; doi:10.1016/j.bbadis.2016.03.001)
Supplement: Supplementary Table 2 — Analytical information of metabolites. [file mmc2.xlsx]

## Sheet: Supplementary Table 2
Supplementary Table 2. Analytical information of metabolites
Name	Retention Index (RI)	Quant Mass	RI Deviation	Match Threshold	Type	Internal Standard
**C12, RM2	1200.9	71	10	550	Retention Index Standard
**C15, RM3	1500.4	71	6	550	Retention Index Standard
**C19, RM4	1900.5	71	6	550	Retention Index Standard
**C22, RM5	2200.6	71	6	550	Retention Index Standard
**C26, RM6	2601.3	71	6	550	Retention Index Standard
**C28, RM7	2799.8	71	6	550	Retention Index Standard
**C30, RM8	3000.8	71	6	550	Retention Index Standard
**C32, RM9	3200.5	71	6	550	Retention Index Standard
*-13C6-Fructose - TMS deriv (IS)	1822.6	220	6	550	Internal Standard
*-13C6-FructoseB(IS)	1835.4	220	6	550	Internal Standard
*-D10-Leucine(IS)	1290.5	168	6	550	Internal Standard
*-D4-Citric Acid -TMS deriv (IS)	1859.7	276	6	550	Internal Standard
*-D4-Succinic Acid - TMS deriv	1413.3	76	6	550	Internal Standard
*-D5-Benzoic Acid - TMS deriv (IS)	1395.6	110	6	550	Internal Standard
*-D5-Glycine(IS)	1329.1	176	6	550	Internal Standard
*-D5-Tryptophan - TMS (IS)	2399.1	73	6	550	Internal Standard
*-D7-Alanine.TMS2 (IS)	1125.7	120	10	550	Internal Standard
Hydroxylamine	1072.3	133	10	550	Analyte	*-13C6-Fructose - TMS deriv (IS)
Lactic acid	1098.5	219	10	550	Analyte	*-D5-Glycine(IS)
Alanine	1129.1	116	10	550	Analyte	*-D4-Succinic Acid - TMS deriv
Butanediol	1168.5	131	10	550	Analyte	*-13C6-FructoseB(IS)
Pyruvic acid	1187.9	174	10	550	Analyte	*-D7-Alanine.TMS2 (IS)
2-hydroxy-3-methylbutyric acid	1196.6	147	10	550	Analyte	*-D4-Succinic Acid - TMS deriv
beta-Hydroxybutyric acid	1205	117	6	550	Analyte	*-D10-Leucine(IS)
Valine	1240.4	144	6	550	Analyte	*-D10-Leucine(IS)
Ethanolamine	1248.1	174	6	550	Analyte	*-D5-Glycine(IS)
Glycerol	1273.8	205	6	550	Analyte	*-D5-Benzoic Acid - TMS deriv (IS)
Leucine	1297.7	158	6	550	Analyte	*-D10-Leucine(IS)
4-hydroxybutyric acid	1299.2	147	6	550	Analyte	*-D10-Leucine(IS)
Methyl-phosphate	1316.6	241	6	550	Analyte	*-D5-Benzoic Acid - TMS deriv (IS)
Isoleucine	1320.9	158	6	550	Analyte	*-D10-Leucine(IS)
Glycine	1329.9	174	6	550	Analyte	*-D5-Glycine(IS)
Serine	1348.6	116	6	550	Analyte	*-D5-Benzoic Acid - TMS deriv (IS)
Phosphoric acid	1364	299	6	550	Analyte	*-D4-Succinic Acid - TMS deriv
Glyceric acid	1370.4	292	6	550	Analyte	*-D5-Benzoic Acid - TMS deriv (IS)
Urea	1384.9	189	6	550	Analyte	*-13C6-Fructose - TMS deriv (IS)
Threonine	1402.8	219	6	550	Analyte	*-D10-Leucine(IS)
Fumaric acid	1410.8	245	6	550	Analyte	*-D5-Benzoic Acid - TMS deriv (IS)
Succinic acid	1416.8	247	6	550	Analyte	*-D5-Benzoic Acid - TMS deriv (IS)
Beta-Alanine	1443.5	174	6	550	Analyte	*-D5-Benzoic Acid - TMS deriv (IS)
Threitol	1465.3	217	6	550	Analyte	*-D4-Citric Acid -TMS deriv (IS)
Uracil	1469.6	241	6	550	Analyte	*-D5-Benzoic Acid - TMS deriv (IS)
Erythronic acid	1538.2	292	6	550	Analyte	*-D4-Citric Acid -TMS deriv (IS)
Malic acid	1542.3	233	6	550	Analyte	*-D4-Citric Acid -TMS deriv (IS)
Aspartic acid	1544	160	6	550	Analyte	*-D5-Benzoic Acid - TMS deriv (IS)
GABA	1551.4	174	6	550	Analyte	*-D5-Glycine(IS)
Methionine	1617.8	176	6	550	Analyte	*-D5-Glycine(IS)
Cysteine	1621.8	220	6	550	Analyte	*-D5-Glycine(IS)
2-Hydroxyglutaric acid	1642.4	129	6	550	Analyte	*-D4-Citric Acid -TMS deriv (IS)
Ribitol	1649.2	267	6	550	Analyte	*-D5-Benzoic Acid - TMS deriv (IS)
Creatinine	1653.3	143	6	550	Analyte	*-D5-Benzoic Acid - TMS deriv (IS)
Xylitol	1654.6	307	6	550	Analyte	*-D5-Benzoic Acid - TMS deriv (IS)
Glutamic acid	1682.9	246	6	550	Analyte	*-D5-Glycine(IS)
Pyroglutamic acid	1708.9	156	6	550	Analyte	*-D4-Citric Acid -TMS deriv (IS)
Pentonic acid A	1724.6	292	6	550	Analyte	*-D4-Citric Acid -TMS deriv (IS)
Pentonic acid B	1753.9	292	6	550	Analyte	*-D4-Citric Acid -TMS deriv (IS)
Phenylalanine	1762.1	120	6	550	Analyte	*-13C6-FructoseB(IS)
Proline	1765.6	142	6	550	Analyte	*-D5-Glycine(IS)
Arabinofuranose,	1787.2	217	6	550	Analyte	*-D5-Benzoic Acid - TMS deriv (IS)
L-Glycerol-2-phosphate	1787.9	243	6	550	Analyte	*-D5-Benzoic Acid - TMS deriv (IS)
Ornithine	1808	174	6	550	Analyte	*-13C6-FructoseB(IS)
Mannitol	1817.1	319	6	550	Analyte	*-D4-Citric Acid -TMS deriv (IS)
Fructose	1822.5	307	6	550	Analyte	*-13C6-Fructose - TMS deriv (IS)
Glycerol-3-phosphate	1826.4	299	6	550	Analyte	*-D4-Citric Acid -TMS deriv (IS)
Sorbitol	1830.5	319	6	550	Analyte	*-D4-Citric Acid -TMS deriv (IS)
N-acetylaspartic acid	1850	158	6	550	Analyte	*-D4-Citric Acid -TMS deriv (IS)
Glucose	1860.3	319	6	550	Analyte	*-13C6-FructoseB(IS)
Citric acid	1861.6	273	6	550	Analyte	*-D4-Citric Acid -TMS deriv (IS)
Lysine	1899.9	174	6	550	Analyte	*-D4-Citric Acid -TMS deriv (IS)
Scyllo-inositol	1932.5	217	6	550	Analyte	*-D4-Citric Acid -TMS deriv (IS)
Ascorbic acid	1944.2	173	6	550	Analyte	*-13C6-Fructose - TMS deriv (IS)
Myo-Inositol	1981.2	305	6	550	Analyte	*-D4-Citric Acid -TMS deriv (IS)
N-acetylglutamic acid	1986.6	84	6	550	Analyte	*-D4-Citric Acid -TMS deriv (IS)
Hypoxanthine	2065.7	265	6	550	Analyte	*-D4-Citric Acid -TMS deriv (IS)
Tyrosine	2069.6	179	6	550	Analyte	*-13C6-FructoseB(IS)
Adenine	2110.6	264	6	550	Analyte	*-D4-Citric Acid -TMS deriv (IS)
N-acetylglucosamine	2130.6	87	6	550	Analyte	*-D4-Citric Acid -TMS deriv (IS)
Ribose-5-phosphate	2141.9	315	6	550	Analyte	*-D4-Citric Acid -TMS deriv (IS)
Uric acid	2264	441	6	550	Analyte	*-D4-Citric Acid -TMS deriv (IS)
Fructose-6-phosphate	2301.1	387	6	550	Analyte	*-13C6-FructoseB(IS)
Glucose-6-phosphate	2343.3	73	6	550	Analyte	*-D4-Citric Acid -TMS deriv (IS)
Myo-Inositol-1-phosphate	2359.4	318	6	550	Analyte	*-D4-Citric Acid -TMS deriv (IS)
Guanine	2385.2	352	6	550	Analyte	*-D4-Citric Acid -TMS deriv (IS)
Tryptophan	2402.9	202	6	550	Analyte	*-D4-Citric Acid -TMS deriv (IS)
Disaccharide	2492.9	117	6	550	Analyte	*-13C6-Fructose - TMS deriv (IS)
Maltose	2588.1	204	6	550	Analyte	*-13C6-Fructose - TMS deriv (IS)
Adenosine	2793.8	230	6	550	Analyte	*-D4-Citric Acid -TMS deriv (IS)
Guanosine	2930.1	73	6	550	Analyte	*-D4-Citric Acid -TMS deriv (IS)
Adenosine-5-monophosphate	3299.6	169	6	550	Analyte	*-D4-Citric Acid -TMS deriv (IS)
